# Supplementary material for: Ultrasound-Guided Transversalis Fascia Plane Block Versus Intrathecal Morphine for Post-Cesarean Analgesia: A Prospective Observational Comparative Cohort Study Incorporating a Non-Inferiority Analytical Framework
Source: J Clin Med. 2026 May 28;15(11):4157. doi: 10.3390/jcm15114157 (PMC13258360; doi:10.3390/jcm15114157)
Supplement: Supplementary file 1 [file jcm-15-04157-s001.zip]

Archive with 1 entries (1 files):
- jcm-4303822-supplementary.pdf
